# Supplementary material for: Systematic analysis of JmjC gene family and stress­-response expression of KDM5 subfamily genes in Brassica napus
Source: PeerJ. 2021 Mar 31;9:e11137. doi: 10.7717/peerj.11137 (PMC8019318; doi:10.7717/peerj.11137)
Supplement: Supplemental Information 4 [file peerj-09-11137-s004.xlsx]

## Sheet: Sheet1
Gene	Forward Primer	Reverse Primer
BnActin	GTCTTCTCTGCTCTTCTCA	CCATTCCAGTTCCATTGTC
BnJMJ14;a	GAGGATGGATTGCTTACG	ATCTTCACCACGCTATAAC
BnJMJ14;b	AGTCCTTGATGATGAGCA	ACTGAAGCCTGAACACA
BnJMJ15;a	TTCGTTACACCGTAGATG	GATCAAGAGCCTCCATAG
BnJMJ15;b	CATCAACGGGTTACAAATG	ACCTCCCTGTTTCCTAAG
BnJMJ15;c	GTATGGAAGAAGGAAGGATT	TAACAGCACTTTACGCAG
BnJMJ16;a	TGGACTTTTATGGCTGTATC	ATCTGAGGAACCCAAGT
BnJMJ16;b	GCGGTGCTGATTTAGTTG	TTCCCTGTTTCCTCTGC
BnJMJ16;c	GTCCACAAGCAGATGTTAG	AGACCATTCCTCCTTCAG
BnJMJ16;d	CTATGGTACGGTGTTTCC	AATCAGGCTGTTCTTCG
BnJMJ17;a	TGAAGAGGCTAGGAAGTT	CTTAGAGAGATTGGTGAACA
BnJMJ17;b	ATCGTTCCACCTAGTAGC	GTGAATCTCTTGCGTCTT
BnJMJ17;c	TAGAATAGGCGACCAAAGA	GCACTGTAACACCATTGATA
BnJMJ18;a	CCACAAGAACCAAACTCAAT	TCAACAGCACCAGTAAGG
BnJMJ18;b	AAACCAAAGAGCAGGAAAC	AAGAACCAGAACCAGAGC
BnJMJ18;c	TCCTTGTCCGTTATACCG	GCTTCTTCTCCTCGTTGA
BnJMJ18;d	GAATAATCCTCCAGACAAAG	GGTAACCATCTAGCAATAAC
BnJMJ19;a	TTGGTTGGTGGCTGTAAG	GAACTATCTCTGTCTTGGTGA
BnJMJ19;b	ATAAGCAGGGATGAGAGA	ATCACAGGTTGGTCTTG
BnJMJ19;c	GTTTGTTCTCTATCACTTGC	AGTCTCATCATTGTCTTCC
BnJMJ19;e	TGATAGTGATGATGATGATACG	CTACGGATGGAGATGAATAC
